# Supplementary material for: 2-(1H-Benzimidazol-1-yl)-1-phenyl­ethanone
Source: Acta Crystallogr Sect E Struct Rep Online. 2008 Jun 28;64(Pt 7):o1358. doi: 10.1107/S1600536808019107 (PMC2961837; doi:10.1107/S1600536808019107)
Supplement: Supplementary file 2 [file e-64-o1358-Isup2.hkl]

#
# h,k,l, Fo-squared, sigma(Fo-squared), Fc and phi(calc)
#
data_I
_shelx_title ' tt118 in P 21'
_shelx_refln_list_code          6
_shelx_F_calc_maximum       59.72
_exptl_crystal_F_000       248.00
_reflns_d_resolution_high  0.7693
 
loop_
 _symmetry_equiv_pos_as_xyz
 'x, y, z'
 '-x, y+1/2, -z'
 
_cell_length_a     5.0475
_cell_length_b    11.2319
_cell_length_c    10.3517
_cell_angle_alpha  90.000
_cell_angle_beta   96.620
_cell_angle_gamma  90.000
 
loop_
 _refln_index_h
 _refln_index_k
 _refln_index_l
 _refln_F_squared_meas
 _refln_F_squared_sigma
 _refln_F_calc
 _refln_phase_calc
1 0 0 243.16 20.34 18.83 180.0
2 0 0 32.39 1.29 5.60 0.0
3 0 0 66.97 2.82 8.00 180.0
4 0 0 0.00 0.72 0.12 0.0
5 0 0 13.30 1.28 3.08 0.0
6 0 0 31.70 3.35 5.21 0.0
1 1 0 1214.60 65.34 39.36 306.4
2 1 0 38.69 1.15 6.49 33.6
3 1 0 170.99 5.02 13.34 277.2
4 1 0 10.28 0.55 3.16 72.4
5 1 0 66.22 2.11 7.78 130.2
6 1 0 49.60 4.32 6.62 107.1
0 2 0 1329.19 80.94 38.32 77.4
1 2 0 1112.45 42.03 34.28 78.2
2 2 0 339.93 10.44 19.09 294.7
3 2 0 7.51 0.59 3.01 275.2
4 2 0 65.69 2.01 8.30 159.2
5 2 0 4.42 0.62 2.12 177.0
6 2 0 5.77 1.29 2.25 161.9
1 3 0 21.73 0.91 4.73 234.1
2 3 0 131.06 4.54 11.62 303.1
3 3 0 113.25 3.34 10.78 1.9
4 3 0 15.43 0.64 3.97 48.8
5 3 0 13.08 0.82 3.49 72.2
6 3 0 27.78 3.00 4.73 243.2
0 4 0 94.75 4.24 10.72 202.0
1 4 0 494.39 19.45 23.07 3.3
2 4 0 5.26 0.69 2.87 342.6
3 4 0 64.56 2.47 7.51 241.2
4 4 0 33.23 1.77 6.00 265.4
5 4 0 1.72 0.56 1.63 209.8
6 4 0 50.62 3.82 6.48 305.7
1 5 0 50.25 1.66 7.08 41.3
2 5 0 117.96 4.38 10.64 357.0
3 5 0 35.71 1.72 5.96 35.1
4 5 0 8.77 1.11 3.19 67.1
5 5 0 16.48 3.08 4.42 115.8
6 5 0 29.25 2.87 4.64 44.3
0 6 0 60.69 2.82 8.15 135.0
1 6 0 106.83 3.30 10.71 47.1
2 6 0 85.86 3.49 9.26 349.3
3 6 0 56.07 2.79 8.16 114.1
4 6 0 182.83 11.58 13.25 300.9
5 6 0 25.07 2.23 4.81 92.0
1 7 0 37.15 1.28 6.04 97.9
2 7 0 38.62 1.82 6.65 241.3
3 7 0 109.69 4.29 11.23 68.2
4 7 0 39.76 3.78 6.55 67.0
5 7 0 34.08 2.84 5.79 246.5
0 8 0 69.51 3.22 8.21 206.0
1 8 0 9.95 0.62 3.26 185.1
2 8 0 5.89 0.68 2.57 57.5
3 8 0 2.29 0.72 1.51 137.0
4 8 0 5.69 0.89 2.41 36.5
5 8 0 5.03 1.37 2.07 211.8
1 9 0 11.52 0.77 3.55 323.6
2 9 0 19.82 0.86 4.75 166.2
3 9 0 11.70 1.70 3.98 114.5
4 9 0 9.31 1.48 3.10 64.4
5 9 0 34.66 3.78 5.15 17.5
0 10 0 180.54 7.62 13.50 302.2
1 10 0 47.81 1.73 6.86 331.3
2 10 0 28.27 1.52 5.44 211.9
3 10 0 26.51 3.24 5.43 101.6
4 10 0 3.50 1.45 1.42 278.6
1 11 0 3.52 0.52 1.86 10.7
2 11 0 1.31 0.73 1.54 322.3
3 11 0 30.73 2.93 5.58 173.9
4 11 0 13.60 2.18 3.80 48.3
0 12 0 6.61 1.30 2.61 196.2
1 12 0 95.09 3.55 9.38 27.4
2 12 0 35.52 2.13 5.60 229.6
3 12 0 3.74 1.81 1.91 338.4
1 13 0 71.43 4.45 7.81 176.2
2 13 0 7.82 0.80 2.81 19.5
0 14 0 78.09 8.75 7.79 325.5
1 14 0 20.69 1.95 3.88 227.5
-6 0 1 14.94 2.37 3.18 0.0
-5 0 1 124.21 4.90 10.18 0.0
-4 0 1 39.55 2.24 6.42 0.0
-3 0 1 7.40 0.57 2.78 0.0
-2 0 1 244.31 10.98 16.61 0.0
-1 0 1 1025.09 34.53 34.55 0.0
1 0 1 257.45 8.39 16.59 180.0
2 0 1 2.81 0.46 1.79 180.0
3 0 1 16.58 0.85 3.90 0.0
4 0 1 69.16 3.26 8.23 180.0
5 0 1 27.68 2.04 4.86 180.0
6 0 1 12.05 3.39 2.85 0.0
-6 1 1 51.13 3.90 6.58 33.5
-5 1 1 129.14 3.54 10.47 177.3
-4 1 1 2.14 0.31 1.60 340.5
-3 1 1 34.15 1.08 6.18 106.0
-2 1 1 383.95 10.53 21.07 323.3
-1 1 1 1043.21 43.35 35.00 80.2
1 1 1 1744.73 52.24 41.35 181.1
2 1 1 18.76 0.62 4.46 23.9
3 1 1 144.71 5.01 11.70 320.3
4 1 1 64.02 2.15 7.82 117.9
5 1 1 160.98 4.80 12.07 113.6
6 1 1 8.94 1.48 2.82 149.7
-6 2 1 40.82 3.51 5.80 346.8
-5 2 1 104.72 3.80 9.78 61.2
-4 2 1 6.30 0.40 2.58 163.0
-3 2 1 18.54 0.61 4.18 230.7
-2 2 1 20.51 0.71 4.91 38.0
-1 2 1 1117.05 42.68 35.79 120.0
0 2 1 3892.46 159.93 59.72 33.9
1 2 1 3040.56 114.09 52.72 248.4
2 2 1 490.98 15.53 22.10 129.8
3 2 1 289.82 9.65 16.72 202.6
4 2 1 52.36 1.73 7.39 164.6
5 2 1 28.82 1.53 5.40 169.0
6 2 1 8.92 2.22 3.16 351.5
-6 3 1 7.43 1.73 2.81 167.8
-5 3 1 0.98 0.44 1.47 284.4
-4 3 1 6.67 0.50 2.72 303.2
-3 3 1 41.89 1.14 6.48 52.1
-2 3 1 17.37 0.61 4.42 131.7
-1 3 1 219.70 11.77 16.26 124.4
0 3 1 449.42 22.67 23.04 44.3
1 3 1 1117.02 36.38 34.15 327.3
2 3 1 80.58 2.34 8.56 338.3
3 3 1 11.61 0.95 3.43 34.6
4 3 1 63.26 2.72 7.76 158.8
5 3 1 21.74 1.43 4.35 184.7
6 3 1 3.17 1.55 1.58 104.6
-6 4 1 4.50 1.40 1.39 30.9
-5 4 1 8.78 1.10 2.91 185.2
-4 4 1 67.11 2.01 8.45 312.5
-3 4 1 94.19 3.66 10.07 37.7
-2 4 1 128.26 5.02 10.99 299.3
-1 4 1 220.48 10.02 15.98 150.3
0 4 1 99.62 2.90 10.79 272.5
1 4 1 27.99 1.15 5.38 56.4
2 4 1 474.27 16.82 21.57 308.0
3 4 1 80.21 2.99 9.18 204.0
4 4 1 161.22 5.42 12.67 250.0
5 4 1 8.51 0.84 3.03 41.8
6 4 1 28.65 3.87 5.08 183.0
-6 5 1 24.07 4.28 4.41 216.0
-5 5 1 17.32 1.87 4.07 42.0
-4 5 1 76.11 3.45 8.59 167.8
-3 5 1 34.27 2.08 5.75 302.1
-2 5 1 239.33 7.99 14.88 65.4
-1 5 1 145.59 7.45 12.46 303.3
0 5 1 176.57 6.38 13.70 65.7
1 5 1 448.00 14.88 21.37 59.8
2 5 1 32.42 1.15 5.68 52.8
3 5 1 10.84 0.83 3.51 27.3
4 5 1 30.57 2.08 5.79 147.8
5 5 1 20.72 3.49 4.80 259.5
6 5 1 7.33 1.98 3.03 37.9
-5 6 1 2.73 1.56 1.43 319.9
-4 6 1 65.67 3.34 8.63 20.9
-3 6 1 86.03 3.92 9.26 112.7
-2 6 1 16.16 1.13 3.76 89.6
-1 6 1 274.21 7.75 16.80 57.4
0 6 1 111.87 4.00 10.36 237.3
1 6 1 138.83 4.91 11.45 15.6
2 6 1 90.62 2.68 9.66 297.8
3 6 1 9.28 0.85 2.93 141.6
4 6 1 32.28 2.77 6.05 17.9
5 6 1 38.87 3.98 5.82 117.4
-5 7 1 0.00 1.27 0.44 305.4
-4 7 1 61.66 3.42 7.95 221.1
-3 7 1 4.06 0.69 1.87 140.5
-2 7 1 85.88 3.82 9.67 32.5
-1 7 1 190.26 5.75 13.93 59.2
0 7 1 9.97 0.81 2.86 7.6
1 7 1 204.04 6.41 14.51 92.1
2 7 1 23.17 0.78 4.83 204.5
3 7 1 8.84 0.83 3.39 140.4
4 7 1 32.64 2.06 5.46 284.6
5 7 1 3.04 1.91 1.27 178.5
-5 8 1 3.96 2.27 1.28 122.8
-4 8 1 27.80 2.56 4.99 294.0
-3 8 1 157.18 6.45 13.02 127.0
-2 8 1 84.30 4.13 9.23 174.0
-1 8 1 19.28 0.98 4.61 262.4
0 8 1 61.34 2.32 7.70 192.5
1 8 1 98.64 3.38 10.03 12.7
2 8 1 35.95 1.25 5.84 298.8
3 8 1 48.50 2.31 7.19 126.1
4 8 1 3.56 2.97 3.42 221.4
5 8 1 65.51 6.30 7.51 175.8
-5 9 1 1.70 1.87 1.91 288.9
-4 9 1 32.69 2.28 5.82 309.4
-3 9 1 24.72 1.77 5.52 242.7
-2 9 1 200.69 5.89 14.38 100.2
-1 9 1 47.45 1.69 6.68 65.2
0 9 1 25.72 1.20 5.13 55.3
1 9 1 39.63 1.34 6.36 32.7
2 9 1 13.88 0.58 3.67 214.2
3 9 1 12.13 1.15 3.75 159.2
4 9 1 48.81 3.87 6.50 343.4
5 9 1 0.05 1.78 1.27 336.1
-4 10 1 1.37 0.94 1.22 239.7
-3 10 1 7.56 1.23 2.87 245.4
-2 10 1 17.01 0.87 4.08 207.0
-1 10 1 40.84 1.47 6.38 322.0
0 10 1 4.29 0.67 2.19 245.1
1 10 1 77.11 2.53 8.66 333.5
2 10 1 5.10 0.43 2.18 110.4
3 10 1 25.93 3.00 4.85 354.6
4 10 1 16.94 2.74 4.31 192.9
-4 11 1 14.43 2.55 3.27 34.4
-3 11 1 2.75 1.33 0.70 249.8
-2 11 1 5.78 0.55 2.44 211.2
-1 11 1 10.04 0.99 2.94 45.7
0 11 1 319.58 9.98 16.68 81.0
1 11 1 26.32 1.15 5.16 178.0
2 11 1 3.23 0.42 1.79 215.0
3 11 1 3.77 1.14 2.29 289.4
4 11 1 2.06 1.63 2.31 11.1
-3 12 1 4.60 1.41 2.07 279.1
-2 12 1 5.56 0.57 2.22 129.1
-1 12 1 15.99 1.48 3.90 136.0
0 12 1 141.58 4.98 10.90 343.3
1 12 1 42.22 2.07 6.51 69.2
2 12 1 12.22 1.06 3.67 176.1
3 12 1 18.46 1.99 4.11 88.9
-2 13 1 2.66 1.25 2.17 227.1
-1 13 1 81.36 3.94 8.14 85.6
0 13 1 59.92 3.92 6.84 159.7
1 13 1 23.23 2.11 4.06 289.4
2 13 1 18.11 2.55 3.92 334.0
-1 14 1 4.70 1.92 2.28 89.1
0 14 1 9.50 1.67 3.18 208.1
1 14 1 29.98 4.89 5.01 87.5
-6 0 2 115.27 10.15 9.94 0.0
-5 0 2 328.98 12.08 16.51 0.0
-4 0 2 196.07 9.15 13.75 180.0
-3 0 2 3.22 0.47 1.46 180.0
-2 0 2 25.73 1.06 5.10 0.0
-1 0 2 633.12 22.84 25.49 180.0
0 0 2 396.99 13.89 18.62 0.0
1 0 2 636.99 21.63 24.56 180.0
2 0 2 205.08 7.35 14.82 0.0
3 0 2 58.86 1.99 7.53 180.0
4 0 2 19.13 1.51 3.93 0.0
5 0 2 8.75 1.67 2.93 180.0
6 0 2 14.74 5.85 4.27 0.0
-6 1 2 85.05 5.01 8.92 139.6
-5 1 2 90.35 3.18 9.00 13.4
-4 1 2 132.77 4.00 11.43 276.4
-3 1 2 38.43 1.32 6.25 22.7
-2 1 2 358.27 10.12 20.56 255.8
-1 1 2 1690.72 46.85 41.48 121.7
0 1 2 772.99 19.89 26.24 105.4
1 1 2 9.88 0.33 3.13 347.8
2 1 2 97.96 2.47 9.99 340.7
3 1 2 47.60 1.51 7.07 190.0
4 1 2 103.46 3.00 9.80 164.3
5 1 2 14.62 1.07 4.15 133.6
6 1 2 12.47 2.49 2.69 290.5
-6 2 2 59.15 3.76 6.99 83.1
-5 2 2 42.38 1.39 6.43 106.2
-4 2 2 64.80 2.00 8.41 315.9
-3 2 2 15.29 0.92 3.93 105.1
-2 2 2 207.44 5.85 14.54 183.0
-1 2 2 3475.48 123.75 57.14 156.5
0 2 2 1197.03 27.52 33.86 236.9
1 2 2 780.19 20.19 27.55 125.9
2 2 2 73.16 2.09 8.31 28.2
3 2 2 7.51 0.49 2.92 109.9
4 2 2 78.86 3.16 8.83 209.0
5 2 2 13.57 0.90 3.85 93.3
6 2 2 7.85 1.96 2.80 69.2
-6 3 2 8.04 1.92 3.02 134.1
-5 3 2 9.20 0.90 2.91 355.1
-4 3 2 26.10 0.87 5.37 102.2
-3 3 2 284.31 8.79 17.59 325.8
-2 3 2 71.99 2.31 8.52 21.5
-1 3 2 371.41 11.30 20.22 193.2
0 3 2 581.63 19.07 24.37 337.4
1 3 2 743.18 20.98 27.33 182.4
2 3 2 332.81 9.05 18.21 81.3
3 3 2 104.54 3.17 9.74 295.3
4 3 2 66.92 2.77 8.17 213.4
5 3 2 69.95 3.10 8.20 253.6
6 3 2 35.31 4.33 5.74 1.1
-6 4 2 6.30 2.00 1.44 350.2
-5 4 2 3.01 0.54 2.00 210.8
-4 4 2 78.15 2.11 8.95 2.1
-3 4 2 76.52 2.15 9.10 145.5
-2 4 2 392.13 13.36 20.58 245.7
-1 4 2 55.81 2.14 7.90 184.8
0 4 2 318.77 11.57 18.27 265.7
1 4 2 460.06 13.07 21.55 256.4
2 4 2 236.77 7.63 15.59 135.9
3 4 2 5.33 0.42 2.22 295.7
4 4 2 25.94 1.56 5.22 314.4
5 4 2 55.60 3.16 7.28 124.4
6 4 2 2.67 1.73 1.34 205.9
-6 5 2 0.76 2.26 0.50 209.3
-5 5 2 25.02 2.55 5.13 65.0
-4 5 2 21.21 1.40 5.01 44.3
-3 5 2 50.58 2.42 7.08 0.1
-2 5 2 4.63 0.39 2.26 317.2
-1 5 2 78.64 2.16 9.13 72.2
0 5 2 105.94 4.40 10.14 72.2
1 5 2 383.10 11.66 19.12 52.8
2 5 2 365.75 11.08 20.04 216.4
3 5 2 4.27 0.38 2.15 154.1
4 5 2 19.62 0.98 4.44 232.2
5 5 2 20.25 3.08 4.20 12.3
-5 6 2 11.07 2.12 2.97 69.1
-4 6 2 19.75 1.31 4.17 14.2
-3 6 2 37.39 2.40 6.11 87.6
-2 6 2 21.42 0.85 4.77 215.6
-1 6 2 94.77 2.38 10.29 315.4
0 6 2 84.66 3.01 8.72 111.1
1 6 2 19.31 0.83 4.77 289.4
2 6 2 36.77 1.42 6.06 333.3
3 6 2 44.20 2.05 6.61 123.2
4 6 2 5.01 1.26 2.21 29.1
5 6 2 29.65 2.71 4.89 121.2
-5 7 2 20.09 2.45 4.08 94.7
-4 7 2 11.20 1.24 3.14 118.8
-3 7 2 17.09 1.39 3.87 45.2
-2 7 2 151.02 5.49 12.05 66.7
-1 7 2 123.25 3.54 10.87 283.7
0 7 2 155.86 4.83 11.79 182.3
1 7 2 81.32 2.50 8.66 74.4
2 7 2 51.87 1.77 7.15 201.1
3 7 2 47.19 2.42 7.06 254.9
4 7 2 33.81 2.89 5.87 235.1
5 7 2 5.61 1.49 2.52 242.5
-5 8 2 9.87 2.65 2.90 99.1
-4 8 2 1.06 1.47 0.86 202.7
-3 8 2 18.77 2.09 4.26 131.3
-2 8 2 17.42 0.76 4.18 162.0
-1 8 2 40.15 1.78 6.26 98.6
0 8 2 94.34 3.38 8.89 213.9
1 8 2 7.73 0.65 2.92 324.3
2 8 2 50.45 1.53 7.13 303.1
3 8 2 88.74 4.08 9.52 128.7
4 8 2 35.38 3.13 6.11 137.5
5 8 2 2.64 1.41 1.91 120.5
-5 9 2 2.03 1.68 1.99 49.7
-4 9 2 6.48 1.36 2.57 224.4
-3 9 2 73.50 4.15 8.72 136.5
-2 9 2 21.51 0.90 4.73 27.9
-1 9 2 82.60 2.67 8.87 3.9
0 9 2 119.78 3.84 10.88 34.3
1 9 2 84.64 2.80 9.30 185.2
2 9 2 79.27 2.39 9.15 276.5
3 9 2 25.92 2.39 5.39 238.7
4 9 2 83.86 6.62 9.16 325.6
-4 10 2 5.28 2.00 2.77 235.4
-3 10 2 23.13 2.06 5.30 165.3
-2 10 2 2.52 0.38 1.75 51.3
-1 10 2 7.87 0.63 2.69 217.9
0 10 2 69.61 2.34 8.41 290.4
1 10 2 271.85 8.44 15.89 51.9
2 10 2 61.28 2.21 7.78 238.1
3 10 2 2.53 1.07 1.37 128.4
4 10 2 10.83 2.01 3.31 189.4
-4 11 2 0.63 2.11 0.48 142.0
-3 11 2 25.23 3.01 4.55 243.3
-2 11 2 55.02 2.22 7.79 136.9
-1 11 2 141.39 4.03 11.01 57.4
0 11 2 74.77 2.55 8.41 136.5
1 11 2 74.49 2.71 8.04 305.8
2 11 2 17.83 1.21 4.22 322.7
3 11 2 2.42 1.25 1.93 222.6
4 11 2 4.84 2.69 1.58 19.2
-3 12 2 5.47 1.58 2.45 273.6
-2 12 2 27.59 1.92 5.03 138.7
-1 12 2 49.11 2.33 6.95 85.0
0 12 2 31.45 1.58 5.39 115.2
1 12 2 12.64 1.17 3.80 49.8
2 12 2 8.10 1.15 2.90 186.7
3 12 2 31.52 4.38 5.19 9.6
-2 13 2 8.93 1.25 3.05 188.8
-1 13 2 9.01 1.22 2.75 161.9
0 13 2 9.00 3.32 2.81 109.6
1 13 2 16.09 2.29 3.38 317.4
2 13 2 0.98 1.06 1.10 5.6
-1 14 2 9.30 2.67 3.60 166.1
0 14 2 13.28 2.36 3.39 132.7
1 14 2 2.93 1.73 1.81 275.6
-6 0 3 5.70 1.51 1.83 0.0
-5 0 3 37.79 1.84 6.24 180.0
-4 0 3 3.31 0.64 1.84 0.0
-3 0 3 53.11 2.10 7.41 0.0
-2 0 3 80.61 3.03 9.17 180.0
-1 0 3 1644.90 55.98 38.68 180.0
0 0 3 0.74 0.31 0.93 0.0
1 0 3 1100.35 29.51 31.46 0.0
2 0 3 339.16 15.02 18.43 0.0
3 0 3 176.29 6.79 12.67 0.0
4 0 3 6.85 0.71 2.81 180.0
5 0 3 0.39 1.02 0.00 180.0
-6 1 3 9.97 1.52 3.39 81.0
-5 1 3 33.35 1.23 5.58 252.9
-4 1 3 12.18 0.83 3.65 201.2
-3 1 3 85.98 2.61 9.24 299.0
-2 1 3 58.03 1.60 7.67 343.7
-1 1 3 1408.32 46.51 37.71 156.5
0 1 3 74.43 1.93 8.40 142.9
1 1 3 77.91 1.80 8.63 125.4
2 1 3 28.46 0.81 5.44 234.4
3 1 3 4.93 0.52 2.32 223.1
4 1 3 39.34 1.54 6.40 262.1
5 1 3 34.42 2.13 5.26 232.8
6 1 3 18.68 3.05 3.44 352.3
-6 2 3 13.85 2.30 3.61 107.2
-5 2 3 15.46 0.87 3.79 308.1
-4 2 3 76.60 2.42 8.93 218.5
-3 2 3 541.19 15.07 22.97 126.3
-2 2 3 704.33 18.29 27.76 240.2
-1 2 3 618.78 25.02 25.66 159.8
0 2 3 30.58 0.83 5.70 347.8
1 2 3 37.64 0.96 5.79 28.3
2 2 3 421.55 10.33 19.54 59.9
3 2 3 9.70 0.64 3.25 182.2
4 2 3 41.35 1.55 6.39 332.9
5 2 3 13.35 0.86 3.69 105.7
6 2 3 10.89 2.78 4.00 272.3
-6 3 3 1.74 0.87 1.42 226.1
-5 3 3 138.25 4.29 11.04 21.6
-4 3 3 150.35 4.05 12.13 282.8
-3 3 3 21.27 0.85 4.89 83.4
-2 3 3 280.35 6.93 17.09 231.4
-1 3 3 281.51 7.04 17.41 194.6
0 3 3 23.13 1.37 4.55 230.2
1 3 3 37.23 1.04 6.11 34.6
2 3 3 72.78 1.80 8.96 224.9
3 3 3 221.53 5.98 14.94 299.2
4 3 3 38.07 1.47 6.32 248.0
5 3 3 43.00 2.57 6.49 333.6
6 3 3 1.17 2.62 0.72 136.5
-6 4 3 6.87 2.06 2.66 138.8
-5 4 3 10.08 0.70 2.96 186.1
-4 4 3 41.55 1.33 6.56 343.4
-3 4 3 75.31 2.08 8.77 233.7
-2 4 3 647.78 17.02 25.20 262.9
-1 4 3 165.91 5.76 13.65 230.4
0 4 3 332.70 8.36 17.80 70.9
1 4 3 685.18 17.21 25.11 150.9
2 4 3 570.79 13.16 23.30 19.1
3 4 3 64.39 1.81 8.07 273.0
4 4 3 34.03 1.31 5.93 302.3
5 4 3 37.74 2.19 5.91 97.5
-6 5 3 4.57 2.24 1.15 247.8
-5 5 3 105.69 4.91 9.42 55.4
-4 5 3 26.96 0.99 5.45 116.1
-3 5 3 52.58 1.52 7.28 323.8
-2 5 3 56.16 3.16 7.86 229.0
-1 5 3 274.92 8.96 17.04 200.1
0 5 3 93.27 2.75 9.32 320.9
1 5 3 128.90 3.79 11.26 175.9
2 5 3 250.57 6.54 15.92 100.1
3 5 3 144.46 4.59 12.29 326.1
4 5 3 2.99 0.65 1.51 68.2
5 5 3 6.01 1.22 2.41 294.8
-5 6 3 4.78 0.95 2.17 159.5
-4 6 3 11.17 1.68 3.16 302.6
-3 6 3 14.64 1.36 4.10 42.3
-2 6 3 64.26 2.51 8.11 338.6
-1 6 3 178.37 5.36 13.34 72.7
0 6 3 259.77 7.07 15.18 204.7
1 6 3 148.81 4.01 11.77 204.0
2 6 3 24.04 0.98 4.96 99.3
3 6 3 291.18 8.22 17.53 54.9
4 6 3 15.60 1.02 4.28 322.5
5 6 3 5.69 1.39 2.20 182.2
-5 7 3 1.54 1.98 1.78 109.8
-4 7 3 33.60 2.01 5.56 116.0
-3 7 3 40.67 4.76 6.49 269.4
-2 7 3 97.04 3.22 10.47 241.2
-1 7 3 64.16 2.13 8.01 253.9
0 7 3 9.65 0.51 3.14 188.5
1 7 3 54.93 1.85 7.32 159.9
2 7 3 303.38 8.91 17.16 255.0
3 7 3 51.85 2.14 7.42 138.4
4 7 3 7.70 1.97 2.57 287.2
5 7 3 0.00 2.31 1.47 147.2
-5 8 3 9.16 1.93 3.03 67.0
-4 8 3 7.83 1.68 2.84 259.9
-3 8 3 0.85 0.86 0.20 83.9
-2 8 3 58.74 2.30 7.90 152.8
-1 8 3 3.75 0.61 2.03 126.4
0 8 3 123.12 3.48 10.81 208.3
1 8 3 195.37 6.22 13.95 35.6
2 8 3 214.28 9.61 14.51 202.9
3 8 3 12.75 0.71 3.37 104.6
4 8 3 1.31 1.42 2.02 71.9
5 8 3 2.31 1.30 1.25 339.7
-5 9 3 0.04 2.04 1.07 21.8
-4 9 3 6.91 1.20 2.48 93.2
-3 9 3 15.41 1.93 4.20 232.8
-2 9 3 9.09 0.66 3.09 300.0
-1 9 3 250.09 8.05 15.18 316.5
0 9 3 171.09 5.70 12.68 194.4
1 9 3 97.87 3.57 9.91 331.3
2 9 3 8.74 1.44 2.99 355.8
3 9 3 5.19 1.33 2.56 205.4
4 9 3 20.98 2.52 4.48 274.5
-4 10 3 20.79 3.99 4.68 326.9
-3 10 3 5.22 1.57 1.95 352.9
-2 10 3 2.44 0.57 1.33 7.5
-1 10 3 15.31 1.22 4.03 154.5
0 10 3 8.76 1.13 2.66 210.0
1 10 3 2.24 0.57 1.38 152.5
2 10 3 82.75 3.73 8.99 283.3
3 10 3 5.07 1.52 2.40 10.1
4 10 3 15.25 3.06 2.64 115.6
-4 11 3 31.99 3.23 5.46 258.0
-3 11 3 2.36 1.73 1.92 180.6
-2 11 3 4.70 0.74 2.37 354.5
-1 11 3 9.52 0.92 2.89 310.2
0 11 3 24.23 1.30 4.84 89.9
1 11 3 18.83 1.09 4.16 263.5
2 11 3 4.73 1.03 1.60 91.4
3 11 3 15.53 2.71 3.53 200.4
-3 12 3 2.99 1.66 1.35 148.3
-2 12 3 42.57 2.80 6.51 88.6
-1 12 3 6.08 1.13 2.21 186.8
0 12 3 3.46 0.79 1.64 192.6
1 12 3 11.96 1.15 3.64 31.0
2 12 3 5.94 1.65 2.30 345.8
3 12 3 0.47 1.51 0.48 156.9
-2 13 3 23.66 2.00 5.48 187.8
-1 13 3 2.10 1.30 1.32 266.7
0 13 3 10.77 2.03 3.19 277.6
1 13 3 0.88 0.95 0.93 321.5
2 13 3 1.78 0.81 1.52 300.8
-1 14 3 4.22 1.87 2.85 133.1
0 14 3 3.40 1.61 1.79 152.4
-6 0 4 10.90 2.40 2.66 180.0
-5 0 4 0.00 0.58 0.51 0.0
-4 0 4 41.97 2.14 6.48 0.0
-3 0 4 1.77 0.56 1.61 0.0
-2 0 4 8.51 0.77 2.87 0.0
-1 0 4 475.62 15.84 21.68 0.0
0 0 4 215.08 7.23 14.24 0.0
1 0 4 652.92 16.53 23.72 0.0
2 0 4 119.90 4.69 10.71 0.0
3 0 4 19.83 1.06 4.34 180.0
4 0 4 0.74 0.69 1.11 0.0
5 0 4 9.70 2.58 2.85 180.0
-6 1 4 6.66 2.97 2.86 189.2
-5 1 4 25.11 1.63 5.03 30.2
-4 1 4 22.23 0.92 4.72 215.8
-3 1 4 34.41 1.17 5.95 33.6
-2 1 4 660.46 16.95 26.27 180.2
-1 1 4 55.87 1.77 7.73 141.1
0 1 4 2.62 0.29 1.59 2.2
1 1 4 15.07 0.53 3.81 255.6
2 1 4 5.68 0.38 2.36 190.9
3 1 4 23.88 0.83 4.89 285.1
4 1 4 10.74 0.72 3.42 178.7
5 1 4 0.27 1.04 0.76 31.2
-6 2 4 7.27 1.52 2.57 144.7
-5 2 4 24.61 1.17 5.16 186.1
-4 2 4 57.82 1.88 7.75 41.4
-3 2 4 14.93 0.96 3.83 79.5
-2 2 4 381.37 10.30 19.13 276.9
-1 2 4 183.89 4.62 13.27 112.4
0 2 4 1510.22 34.72 35.94 37.7
1 2 4 168.67 4.60 12.52 125.5
2 2 4 77.81 2.12 8.74 1.3
3 2 4 5.23 0.49 2.33 201.0
4 2 4 125.94 3.76 11.08 294.4
5 2 4 8.33 1.20 2.77 129.7
-6 3 4 27.57 2.04 4.93 248.6
-5 3 4 30.77 1.40 5.15 348.0
-4 3 4 233.97 7.08 14.64 156.8
-3 3 4 75.94 2.29 8.72 359.1
-2 3 4 369.14 9.76 19.32 261.7
-1 3 4 364.15 11.32 18.81 227.5
0 3 4 462.88 10.98 20.46 293.0
1 3 4 179.17 5.59 12.77 75.6
2 3 4 34.84 0.98 6.16 331.9
3 3 4 133.86 3.64 11.48 339.0
4 3 4 32.65 1.29 5.63 317.9
5 3 4 15.10 2.18 4.35 204.3
-6 4 4 1.15 1.04 1.63 206.8
-5 4 4 4.34 0.66 1.81 265.0
-4 4 4 92.65 3.78 9.81 232.4
-3 4 4 83.34 2.50 9.27 63.2
-2 4 4 690.73 17.43 25.25 306.9
-1 4 4 374.18 8.75 19.37 84.5
0 4 4 198.67 4.81 13.13 137.6
1 4 4 49.76 1.36 6.86 262.8
2 4 4 58.92 1.62 7.54 351.0
3 4 4 12.60 0.68 3.74 13.0
4 4 4 26.87 1.18 5.33 314.3
5 4 4 0.98 1.49 1.39 59.8
-6 5 4 4.23 1.74 2.82 69.8
-5 5 4 2.04 0.73 2.20 22.7
-4 5 4 14.79 0.76 3.88 235.5
-3 5 4 113.10 3.23 10.95 199.1
-2 5 4 19.84 0.89 4.53 0.9
-1 5 4 3.21 0.47 2.01 90.6
0 5 4 68.73 1.87 7.75 335.9
1 5 4 44.69 1.29 6.29 94.8
2 5 4 23.41 0.93 4.76 307.0
3 5 4 273.75 6.12 16.68 41.3
4 5 4 29.43 1.34 5.63 111.8
5 5 4 2.74 1.89 1.11 59.4
-5 6 4 7.34 1.61 2.49 155.4
-4 6 4 9.06 0.98 2.94 323.8
-3 6 4 76.15 2.30 8.80 348.4
-2 6 4 32.23 1.16 5.78 39.1
-1 6 4 13.11 0.68 3.68 117.3
0 6 4 73.12 2.27 8.05 155.0
1 6 4 30.56 0.99 5.41 98.5
2 6 4 104.44 2.75 9.99 59.3
3 6 4 276.11 6.29 16.53 296.9
4 6 4 2.09 0.65 1.61 275.8
5 6 4 0.57 2.34 1.92 40.6
-5 7 4 5.74 1.65 1.97 133.7
-4 7 4 0.57 1.81 1.11 29.2
-3 7 4 43.95 1.94 6.59 225.9
-2 7 4 160.79 4.25 13.04 226.8
-1 7 4 99.77 3.38 9.46 241.8
0 7 4 14.72 0.88 3.83 178.5
1 7 4 85.44 2.46 9.33 301.5
2 7 4 432.53 11.16 20.59 87.1
3 7 4 7.40 0.53 2.78 149.1
4 7 4 50.68 3.38 7.22 200.7
5 7 4 2.48 1.26 2.21 302.4
-5 8 4 16.15 2.28 3.74 214.6
-4 8 4 35.01 2.60 5.84 308.2
-3 8 4 17.81 1.24 4.25 93.6
-2 8 4 39.42 1.80 6.31 82.4
-1 8 4 22.80 1.17 4.99 136.0
0 8 4 82.38 2.43 8.95 255.6
1 8 4 73.58 2.33 8.50 172.8
2 8 4 44.92 1.47 6.77 266.0
3 8 4 195.66 5.92 13.89 40.4
4 8 4 43.20 2.95 6.65 328.3
-4 9 4 64.90 4.08 7.47 222.7
-3 9 4 66.75 3.71 8.45 315.5
-2 9 4 52.11 1.98 6.77 243.6
-1 9 4 110.83 3.96 10.45 318.0
0 9 4 22.15 1.06 5.00 94.8
1 9 4 10.51 0.89 2.96 27.1
2 9 4 0.37 0.47 0.36 173.0
3 9 4 34.55 1.57 6.17 165.0
4 9 4 38.31 3.84 6.28 354.0
-4 10 4 3.44 1.66 1.05 21.7
-3 10 4 27.98 2.04 5.16 266.5
-2 10 4 1.96 0.50 1.10 205.5
-1 10 4 1.69 0.76 1.59 169.5
0 10 4 42.06 1.65 6.37 235.7
1 10 4 93.28 3.63 9.31 27.8
2 10 4 105.27 3.85 10.16 265.9
3 10 4 19.12 1.13 4.49 73.2
4 10 4 2.99 1.72 1.44 27.5
-4 11 4 23.14 3.02 4.54 328.8
-3 11 4 0.63 1.40 0.97 333.6
-2 11 4 16.93 1.36 4.34 175.9
-1 11 4 14.03 1.14 3.52 303.8
0 11 4 35.60 1.94 5.73 164.5
1 11 4 62.45 3.32 7.43 78.7
2 11 4 0.13 0.68 1.12 346.4
3 11 4 35.56 3.06 5.55 124.1
-3 12 4 12.01 2.19 3.26 339.8
-2 12 4 0.90 0.85 0.70 2.2
-1 12 4 10.95 1.03 3.38 224.0
0 12 4 5.95 0.87 2.18 212.0
1 12 4 15.12 1.66 3.94 11.2
2 12 4 0.93 0.75 1.08 35.8
-2 13 4 16.15 1.75 4.04 312.1
-1 13 4 56.96 3.58 7.42 237.8
0 13 4 4.43 1.13 2.33 146.4
1 13 4 1.84 1.14 1.41 126.9
2 13 4 4.98 1.39 2.54 164.3
-6 0 5 9.29 1.96 3.08 0.0
-5 0 5 3.61 1.11 2.24 0.0
-4 0 5 236.27 9.11 15.12 0.0
-3 0 5 13.84 1.10 3.68 0.0
-2 0 5 256.73 9.49 15.37 0.0
-1 0 5 0.00 0.55 0.80 0.0
0 0 5 21.35 1.01 4.52 0.0
1 0 5 323.62 9.19 17.00 180.0
2 0 5 0.10 0.43 0.04 0.0
3 0 5 57.79 2.53 7.83 180.0
4 0 5 1.34 0.41 0.80 0.0
5 0 5 16.01 4.50 3.25 180.0
-6 1 5 25.71 2.46 4.91 186.8
-5 1 5 23.58 2.25 4.83 74.8
-4 1 5 42.74 1.57 6.30 126.4
-3 1 5 6.37 0.59 2.64 250.2
-2 1 5 18.33 0.88 4.04 65.6
-1 1 5 164.65 4.66 12.32 246.8
0 1 5 53.70 1.45 6.93 254.2
1 1 5 432.71 8.93 18.71 63.4
2 1 5 281.49 6.96 16.16 176.4
3 1 5 33.64 1.17 5.83 53.3
4 1 5 36.76 1.55 6.39 123.9
5 1 5 5.79 2.51 2.52 120.3
-6 2 5 10.50 1.48 3.22 79.9
-5 2 5 3.29 0.72 1.85 54.5
-4 2 5 27.61 1.14 5.04 52.3
-3 2 5 27.88 1.26 5.34 67.6
-2 2 5 74.70 2.04 8.55 344.9
-1 2 5 389.84 9.05 18.70 8.9
0 2 5 223.38 5.42 14.05 178.2
1 2 5 220.57 5.26 14.01 233.7
2 2 5 5.47 0.43 2.14 61.2
3 2 5 24.60 1.08 5.20 162.9
4 2 5 40.09 1.80 6.80 283.2
5 2 5 0.00 2.18 0.11 334.2
-6 3 5 7.15 1.41 2.15 225.9
-5 3 5 7.15 0.94 2.70 99.2
-4 3 5 2.37 0.69 1.48 233.9
-3 3 5 29.60 1.22 5.34 357.2
-2 3 5 281.25 7.40 17.00 307.4
-1 3 5 43.51 1.94 6.71 100.8
0 3 5 93.90 2.06 9.57 316.6
1 3 5 5.51 0.48 1.86 231.7
2 3 5 28.66 1.58 5.13 270.0
3 3 5 230.44 6.31 15.13 8.3
4 3 5 113.37 3.58 10.16 143.9
5 3 5 8.13 2.00 2.70 172.6
-6 4 5 10.41 1.47 3.00 107.6
-5 4 5 20.94 1.64 4.76 126.4
-4 4 5 1.03 0.65 1.56 350.1
-3 4 5 145.48 4.04 12.18 351.9
-2 4 5 140.58 3.61 11.73 309.6
-1 4 5 133.36 3.71 11.28 104.7
0 4 5 154.36 4.32 12.29 37.8
1 4 5 180.54 5.09 13.17 244.5
2 4 5 13.15 0.63 3.98 167.3
3 4 5 49.62 1.54 7.04 242.6
4 4 5 56.93 2.54 7.51 349.1
5 4 5 7.85 1.46 2.49 113.9
-5 5 5 5.01 0.75 2.08 359.9
-4 5 5 105.36 4.21 9.70 148.1
-3 5 5 519.16 14.78 21.97 54.3
-2 5 5 86.98 2.22 9.54 314.6
-1 5 5 11.59 0.59 3.58 107.7
0 5 5 60.74 1.90 7.46 322.4
1 5 5 12.46 0.61 3.75 25.8
2 5 5 659.30 17.49 24.84 62.1
3 5 5 126.06 3.34 11.24 109.4
4 5 5 8.31 0.76 3.07 243.5
5 5 5 19.73 2.24 4.22 234.6
-5 6 5 12.12 1.47 3.96 194.7
-4 6 5 21.82 1.15 4.95 284.5
-3 6 5 456.18 12.79 20.98 65.4
-2 6 5 135.14 3.62 11.67 338.3
-1 6 5 63.35 1.85 8.18 155.2
0 6 5 106.90 3.19 10.10 290.6
1 6 5 23.78 1.02 4.97 144.5
2 6 5 142.57 4.11 12.03 280.3
3 6 5 34.35 1.19 5.93 56.2
4 6 5 1.64 0.86 2.08 230.3
5 6 5 0.00 1.44 1.46 38.5
-5 7 5 8.41 1.93 2.67 309.1
-4 7 5 51.71 4.57 7.57 195.6
-3 7 5 10.10 0.95 3.11 222.1
-2 7 5 190.14 5.13 13.67 114.6
-1 7 5 69.52 2.86 8.56 334.9
0 7 5 15.52 0.93 4.17 42.1
1 7 5 0.89 0.43 0.83 177.2
2 7 5 46.49 1.85 6.89 136.2
3 7 5 77.07 2.87 8.85 164.4
4 7 5 2.06 1.55 1.52 352.4
-5 8 5 5.23 2.18 2.74 328.9
-4 8 5 29.26 2.30 5.34 120.7
-3 8 5 31.58 1.29 5.51 226.9
-2 8 5 6.42 0.55 2.71 42.9
-1 8 5 23.05 1.49 4.58 22.9
0 8 5 27.03 1.14 5.05 277.0
1 8 5 25.07 1.15 5.06 58.5
2 8 5 8.86 1.10 2.81 225.9
3 8 5 98.90 3.33 9.67 321.5
4 8 5 11.86 2.02 3.88 178.8
-4 9 5 74.84 4.94 7.71 2.5
-3 9 5 1.32 0.48 0.98 106.1
-2 9 5 17.76 1.08 4.39 187.2
-1 9 5 44.62 2.02 6.79 340.3
0 9 5 36.85 1.53 6.17 84.0
1 9 5 36.97 1.47 6.20 19.9
2 9 5 8.20 0.83 3.09 107.6
3 9 5 23.31 2.14 5.70 0.9
4 9 5 17.21 2.05 5.10 236.9
-4 10 5 3.20 1.92 2.28 286.4
-3 10 5 37.23 1.90 5.97 289.5
-2 10 5 17.22 1.43 4.65 70.9
-1 10 5 0.10 0.70 0.70 257.9
0 10 5 12.86 1.11 4.02 255.4
1 10 5 8.82 1.05 2.76 359.4
2 10 5 0.47 0.82 0.91 197.9
3 10 5 21.93 2.11 4.90 49.8
-3 11 5 8.52 1.40 2.84 123.5
-2 11 5 1.03 0.95 1.53 146.0
-1 11 5 22.72 1.84 4.44 66.7
0 11 5 53.14 2.97 6.87 124.9
1 11 5 14.60 1.61 3.92 60.8
2 11 5 4.98 1.37 2.45 145.1
3 11 5 10.11 2.72 3.33 99.4
-3 12 5 0.00 2.01 1.14 5.4
-2 12 5 10.89 1.82 3.58 242.2
-1 12 5 27.59 2.45 4.78 328.8
0 12 5 11.98 1.46 3.26 160.4
1 12 5 46.62 3.09 6.51 39.8
2 12 5 0.22 2.18 1.48 233.9
-1 13 5 19.32 2.67 4.01 214.4
0 13 5 14.65 2.08 3.32 138.4
1 13 5 4.58 1.17 2.82 168.3
-6 0 6 32.95 4.70 5.67 0.0
-5 0 6 3.53 1.99 2.51 180.0
-4 0 6 94.71 4.25 9.24 0.0
-3 0 6 67.26 3.08 8.64 180.0
-2 0 6 1.15 0.62 1.16 180.0
-1 0 6 100.15 6.75 10.47 180.0
0 0 6 228.35 7.60 13.92 180.0
1 0 6 27.09 1.41 4.90 180.0
2 0 6 168.84 5.55 12.64 0.0
3 0 6 205.92 7.97 14.29 180.0
4 0 6 1.74 0.78 1.13 180.0
5 0 6 3.36 2.55 1.90 0.0
-6 1 6 4.96 2.38 1.77 320.6
-5 1 6 17.56 1.62 4.06 113.8
-4 1 6 2.06 0.64 1.80 263.7
-3 1 6 0.63 0.44 0.47 217.9
-2 1 6 14.66 0.64 3.65 143.9
-1 1 6 147.37 3.57 11.47 106.0
0 1 6 38.96 1.13 5.88 192.1
1 1 6 553.46 11.57 21.39 140.8
2 1 6 8.13 0.50 2.68 8.5
3 1 6 5.86 0.51 2.34 356.9
4 1 6 90.47 3.62 9.34 104.5
5 1 6 34.04 7.34 5.46 239.3
-6 2 6 43.08 3.74 6.04 64.1
-5 2 6 16.84 1.40 4.22 107.2
-4 2 6 0.25 0.60 1.26 204.3
-3 2 6 2.57 0.47 1.87 138.9
-2 2 6 80.43 2.29 8.59 287.8
-1 2 6 112.41 3.19 10.19 245.6
0 2 6 106.02 3.12 9.95 171.5
1 2 6 212.51 5.11 13.57 182.7
2 2 6 74.69 1.97 8.44 89.5
3 2 6 37.89 1.53 6.40 241.3
4 2 6 74.40 3.09 8.60 341.1
5 2 6 16.86 3.26 3.28 136.5
-6 3 6 27.49 3.42 5.44 204.5
-5 3 6 37.16 2.04 5.71 18.7
-4 3 6 5.75 0.73 2.56 73.1
-3 3 6 167.05 5.02 12.91 354.3
-2 3 6 16.61 1.07 4.15 319.4
-1 3 6 16.99 0.74 3.89 223.5
0 3 6 165.48 3.59 11.85 217.0
1 3 6 9.85 0.64 3.07 38.6
2 3 6 12.37 0.89 3.66 276.0
3 3 6 119.27 3.62 10.71 108.1
4 3 6 51.19 2.40 6.75 251.7
5 3 6 7.45 5.41 2.44 344.4
-5 4 6 2.87 0.88 2.16 206.6
-4 4 6 31.92 1.51 5.24 249.7
-3 4 6 124.88 3.93 11.15 58.4
-2 4 6 24.85 1.11 5.22 206.2
-1 4 6 59.31 1.71 7.49 332.0
0 4 6 334.56 8.84 17.74 260.7
1 4 6 88.42 2.74 9.30 172.0
2 4 6 59.27 2.37 7.95 164.0
3 4 6 182.85 6.30 12.93 75.4
4 4 6 5.00 0.82 2.55 187.6
5 4 6 0.93 3.43 1.25 358.7
-5 5 6 6.68 0.98 2.40 334.7
-4 5 6 52.15 2.27 7.17 89.1
-3 5 6 211.33 6.10 14.31 34.0
-2 5 6 216.85 5.26 14.67 67.4
-1 5 6 12.31 0.74 3.59 166.5
0 5 6 12.29 0.84 3.16 320.1
1 5 6 18.32 1.09 4.16 238.2
2 5 6 90.24 2.73 9.37 116.1
3 5 6 12.68 0.85 3.69 33.9
4 5 6 3.04 1.09 2.20 217.9
5 5 6 8.72 2.86 3.83 69.9
-5 6 6 9.89 1.01 2.98 61.6
-4 6 6 36.90 1.68 6.19 98.2
-3 6 6 19.40 1.12 4.27 250.8
-2 6 6 164.08 5.28 12.99 284.8
-1 6 6 36.76 1.63 6.15 101.5
0 6 6 110.48 3.26 10.53 353.9
1 6 6 22.26 1.08 4.49 205.9
2 6 6 199.66 6.59 13.85 184.8
3 6 6 17.71 0.94 4.28 195.4
4 6 6 0.00 1.04 0.85 148.3
-5 7 6 0.37 2.16 0.57 88.6
-4 7 6 6.78 0.72 2.48 96.0
-3 7 6 500.62 14.55 21.80 91.3
-2 7 6 126.39 4.37 10.72 245.8
-1 7 6 1.59 0.51 1.65 280.9
0 7 6 2.08 0.78 1.74 345.8
1 7 6 39.90 1.59 6.37 229.4
2 7 6 55.42 1.92 7.40 143.6
3 7 6 3.71 0.62 2.00 243.6
4 7 6 4.08 1.17 1.41 222.1
-4 8 6 22.11 1.69 5.05 176.5
-3 8 6 8.45 0.73 2.99 80.5
-2 8 6 246.56 6.95 15.10 6.6
-1 8 6 22.22 1.27 4.84 191.1
0 8 6 13.10 0.91 3.71 314.9
1 8 6 15.99 1.03 3.98 152.8
2 8 6 11.51 1.18 3.55 240.4
3 8 6 1.36 0.99 1.78 135.0
4 8 6 7.59 1.72 3.17 65.7
-4 9 6 6.95 2.17 1.90 175.0
-3 9 6 4.32 1.11 2.42 74.9
-2 9 6 29.94 1.53 5.35 101.2
-1 9 6 213.70 6.73 14.04 2.4
0 9 6 7.22 0.96 2.98 170.3
1 9 6 59.42 2.95 7.70 287.5
2 9 6 13.87 0.99 3.35 308.0
3 9 6 8.51 2.55 3.03 251.4
-4 10 6 4.75 1.93 1.80 237.9
-3 10 6 0.00 1.79 1.43 248.9
-2 10 6 19.87 1.31 4.39 137.8
-1 10 6 46.69 2.25 6.63 27.7
0 10 6 2.57 1.85 2.18 195.4
1 10 6 10.78 0.99 3.26 46.7
2 10 6 10.70 1.40 3.48 177.3
3 10 6 2.88 1.62 1.24 174.7
-3 11 6 2.58 0.80 1.21 241.5
-2 11 6 84.71 8.00 8.80 99.8
-1 11 6 0.00 1.04 0.44 287.9
0 11 6 9.98 1.54 3.10 89.4
1 11 6 0.96 1.62 1.01 94.0
2 11 6 13.54 2.36 3.68 336.4
-2 12 6 5.16 1.06 2.11 194.1
-1 12 6 6.76 2.84 3.29 353.6
0 12 6 10.96 2.41 3.35 155.4
1 12 6 27.89 4.07 5.17 84.2
0 13 6 15.12 2.72 3.67 225.6
-5 0 7 14.90 2.15 4.07 180.0
-4 0 7 13.82 1.30 4.38 180.0
-3 0 7 31.84 1.77 5.40 180.0
-2 0 7 220.45 8.05 14.70 180.0
-1 0 7 5.28 1.27 2.76 0.0
0 0 7 0.79 1.00 0.89 180.0
1 0 7 3.38 0.68 1.64 0.0
2 0 7 20.92 1.19 4.14 0.0
3 0 7 121.86 4.72 11.57 180.0
4 0 7 130.16 8.41 10.97 0.0
-5 1 7 5.98 1.24 2.02 72.1
-4 1 7 6.10 0.77 2.42 182.6
-3 1 7 38.09 1.47 6.70 171.8
-2 1 7 40.02 1.36 6.39 80.3
-1 1 7 74.37 2.21 8.63 111.2
0 1 7 66.69 2.05 7.57 218.1
1 1 7 91.10 2.20 8.97 96.0
2 1 7 165.89 3.81 12.48 243.5
3 1 7 9.63 0.79 2.90 122.8
4 1 7 25.04 2.43 5.02 263.0
-5 2 7 82.72 4.50 8.63 186.6
-4 2 7 2.48 0.85 1.76 42.2
-3 2 7 28.50 1.19 5.58 177.6
-2 2 7 67.77 2.00 8.26 194.8
-1 2 7 225.38 6.14 14.59 265.5
0 2 7 24.02 0.93 4.82 97.2
1 2 7 76.83 2.53 8.80 46.4
2 2 7 132.64 3.71 11.32 1.8
3 2 7 10.26 0.85 3.60 208.0
4 2 7 15.06 1.73 4.57 139.2
5 2 7 18.51 4.16 3.59 293.8
-5 3 7 24.48 2.03 4.87 282.8
-4 3 7 25.46 1.59 5.06 295.6
-3 3 7 26.83 1.34 5.09 310.9
-2 3 7 90.46 2.54 9.55 69.1
-1 3 7 257.05 7.38 15.60 163.7
0 3 7 123.19 2.95 10.51 259.3
1 3 7 111.51 3.24 10.39 256.5
2 3 7 8.05 0.62 2.68 314.4
3 3 7 84.76 2.98 9.35 299.6
4 3 7 19.09 1.78 4.53 52.6
5 3 7 5.09 5.37 2.41 319.4
-5 4 7 0.44 0.77 0.81 285.5
-4 4 7 55.64 3.98 6.83 188.5
-3 4 7 134.39 4.12 11.53 167.5
-2 4 7 186.05 5.72 13.47 306.2
-1 4 7 1.82 0.40 1.49 47.0
0 4 7 9.43 0.71 3.02 43.9
1 4 7 159.40 4.57 12.60 116.5
2 4 7 137.60 4.00 11.20 118.2
3 4 7 9.31 0.70 3.13 50.2
4 4 7 16.99 2.51 3.79 285.8
-5 5 7 37.57 3.80 5.93 25.7
-4 5 7 10.96 1.04 3.32 57.4
-3 5 7 329.48 11.57 17.84 68.7
-2 5 7 280.41 7.76 16.63 209.9
-1 5 7 50.97 1.85 6.91 315.8
0 5 7 44.95 1.58 6.56 184.6
1 5 7 8.11 0.81 2.71 355.6
2 5 7 1.24 0.47 1.02 283.9
3 5 7 1.83 0.78 1.08 89.0
4 5 7 5.70 1.81 2.91 358.5
-5 6 7 2.75 0.93 1.94 317.0
-4 6 7 58.19 3.28 7.94 193.2
-3 6 7 2.59 0.71 1.85 176.7
-2 6 7 12.71 0.93 3.51 332.6
-1 6 7 32.16 1.36 5.85 108.8
0 6 7 103.39 3.38 10.22 296.2
1 6 7 165.60 5.67 12.25 152.3
2 6 7 98.73 3.34 9.96 177.9
3 6 7 12.21 2.21 3.68 102.0
4 6 7 7.19 2.28 2.56 325.3
-5 7 7 0.00 5.09 1.14 323.5
-4 7 7 66.85 3.13 8.62 178.2
-3 7 7 2.93 0.74 1.58 80.9
-2 7 7 49.07 1.78 7.09 191.9
-1 7 7 41.67 1.69 6.30 350.3
0 7 7 33.52 1.57 6.64 201.9
1 7 7 271.04 8.49 15.94 244.8
2 7 7 4.58 0.85 2.35 195.7
3 7 7 4.50 1.45 2.83 45.5
4 7 7 2.64 2.17 1.04 180.5
-4 8 7 12.85 1.65 3.89 187.9
-3 8 7 14.63 1.17 3.92 310.6
-2 8 7 9.01 0.75 3.07 245.5
-1 8 7 88.97 3.37 9.14 95.9
0 8 7 18.22 1.06 4.64 26.6
1 8 7 10.78 1.48 3.38 236.5
2 8 7 21.72 2.58 5.95 203.6
3 8 7 1.76 2.10 1.55 60.2
-4 9 7 3.48 2.57 1.88 356.2
-3 9 7 0.92 0.77 1.19 356.8
-2 9 7 37.16 2.06 5.91 322.2
-1 9 7 57.56 2.85 7.40 212.1
0 9 7 31.50 1.90 5.73 349.6
1 9 7 48.60 4.36 7.04 281.7
2 9 7 19.18 2.64 4.49 301.6
3 9 7 5.05 2.12 2.62 86.7
-3 10 7 3.25 1.56 2.37 99.0
-2 10 7 22.62 2.01 4.79 74.5
-1 10 7 13.49 1.35 3.58 244.8
0 10 7 26.00 1.88 5.32 165.6
1 10 7 2.64 1.28 2.17 40.8
2 10 7 24.46 3.12 5.06 181.2
-3 11 7 1.46 1.59 0.53 187.5
-2 11 7 37.36 4.16 5.25 71.3
-1 11 7 17.64 2.06 4.65 335.8
0 11 7 33.52 3.16 5.25 215.4
1 11 7 16.42 2.97 3.54 6.8
2 11 7 16.69 2.69 4.11 139.0
-1 12 7 5.23 1.50 2.41 1.1
0 12 7 5.95 2.28 1.79 195.7
1 12 7 4.20 1.89 1.55 262.0
-5 0 8 5.38 1.52 2.86 180.0
-4 0 8 61.10 4.08 7.69 0.0
-3 0 8 67.43 4.37 7.84 180.0
-2 0 8 118.78 5.11 10.60 180.0
-1 0 8 33.87 1.71 5.82 0.0
0 0 8 296.31 10.93 16.25 0.0
1 0 8 0.48 0.56 0.87 180.0
2 0 8 25.97 1.56 5.05 0.0
3 0 8 33.96 2.75 6.45 180.0
4 0 8 7.89 1.19 3.16 180.0
-5 1 8 28.03 2.17 4.90 160.2
-4 1 8 10.05 1.54 3.43 179.9
-3 1 8 7.39 0.73 3.27 320.0
-2 1 8 10.32 0.80 3.04 24.2
-1 1 8 151.54 5.34 12.09 136.1
0 1 8 203.66 5.35 13.23 244.1
1 1 8 36.41 1.45 5.58 127.4
2 1 8 93.04 2.40 9.57 305.3
3 1 8 26.68 1.51 5.52 275.4
4 1 8 39.10 3.91 6.34 356.4
-5 2 8 19.81 2.39 4.01 115.7
-4 2 8 0.66 1.00 0.75 201.2
-3 2 8 3.04 0.73 1.88 127.6
-2 2 8 174.45 4.82 13.53 278.0
-1 2 8 270.04 7.28 16.29 46.6
0 2 8 10.26 0.69 3.09 331.9
1 2 8 65.02 1.90 7.87 28.3
2 2 8 44.62 1.53 6.62 305.4
3 2 8 17.16 1.69 3.99 175.2
4 2 8 16.97 2.79 4.26 341.9
-5 3 8 9.22 1.85 3.22 269.1
-4 3 8 23.79 2.30 5.11 259.4
-3 3 8 4.73 0.63 2.59 123.9
-2 3 8 67.46 2.41 8.33 183.4
-1 3 8 217.68 5.86 14.70 320.5
0 3 8 21.36 1.09 4.40 271.2
1 3 8 26.37 1.22 5.07 266.4
2 3 8 55.28 2.15 7.51 277.1
3 3 8 6.67 0.91 2.61 97.5
4 3 8 34.14 3.34 5.23 1.5
-5 4 8 26.56 3.08 5.07 205.6
-4 4 8 64.50 4.93 7.76 114.4
-3 4 8 0.61 0.76 1.50 111.9
-2 4 8 55.24 2.08 7.66 68.1
-1 4 8 2.97 0.44 1.97 251.1
0 4 8 29.94 1.18 5.30 1.2
1 4 8 168.82 5.24 12.55 65.1
2 4 8 8.30 0.81 2.72 30.6
3 4 8 15.84 1.41 3.94 222.2
4 4 8 0.00 1.47 1.04 149.4
-5 5 8 15.10 1.89 3.59 295.5
-4 5 8 31.47 2.76 5.38 205.5
-3 5 8 0.96 0.77 0.71 43.7
-2 5 8 5.28 0.74 2.47 143.1
-1 5 8 37.74 1.72 6.13 29.3
0 5 8 29.96 1.62 5.50 99.0
1 5 8 124.90 4.35 11.37 281.4
2 5 8 5.74 0.77 2.30 346.4
3 5 8 24.41 2.08 5.05 10.5
4 5 8 14.46 3.15 4.63 131.3
-4 6 8 110.55 5.99 9.88 198.4
-3 6 8 43.87 2.22 6.72 195.7
-2 6 8 26.63 1.52 5.05 24.3
-1 6 8 8.00 0.79 2.53 102.5
0 6 8 15.68 1.09 4.67 37.7
1 6 8 6.73 0.90 2.84 183.7
2 6 8 35.84 2.98 6.27 222.2
3 6 8 17.90 3.25 4.26 339.8
4 6 8 8.90 2.80 3.96 271.7
-4 7 8 77.95 5.44 8.48 231.6
-3 7 8 1.14 1.11 1.79 137.1
-2 7 8 49.08 2.47 7.08 236.3
-1 7 8 15.15 0.92 4.25 139.8
0 7 8 12.23 1.05 3.91 241.7
1 7 8 2.12 0.76 1.03 329.8
2 7 8 9.28 1.24 2.83 312.2
3 7 8 19.35 2.93 4.45 77.9
-4 8 8 9.54 1.25 3.35 213.1
-3 8 8 3.09 0.91 1.78 64.0
-2 8 8 5.33 0.97 1.96 57.5
-1 8 8 34.44 2.48 5.40 115.7
0 8 8 31.39 1.82 5.62 302.0
1 8 8 5.70 0.96 2.62 323.0
2 8 8 1.54 1.46 1.82 15.8
3 8 8 40.59 4.35 5.99 342.0
-3 9 8 7.11 1.62 3.27 301.4
-2 9 8 14.19 1.79 3.95 193.8
-1 9 8 6.71 1.83 3.20 24.7
0 9 8 16.01 1.59 3.86 317.5
1 9 8 24.90 2.41 5.36 299.4
2 9 8 48.94 4.72 6.74 116.7
-3 10 8 29.46 2.73 4.81 128.1
-2 10 8 49.43 3.23 6.86 212.4
-1 10 8 33.69 3.44 5.99 116.8
0 10 8 20.12 2.02 4.30 341.5
1 10 8 6.95 2.40 2.47 281.7
2 10 8 10.89 2.68 1.68 5.7
-2 11 8 0.47 1.30 0.46 56.5
-1 11 8 23.64 2.81 5.19 210.9
0 11 8 87.54 7.07 8.28 93.7
1 11 8 1.55 2.33 0.84 60.9
-5 0 9 9.45 2.75 2.79 0.0
-4 0 9 0.00 1.42 0.16 0.0
-3 0 9 3.31 1.33 2.10 0.0
-2 0 9 4.12 1.11 2.53 180.0
-1 0 9 406.65 14.73 19.17 0.0
0 0 9 604.73 24.06 22.48 180.0
1 0 9 8.74 0.87 3.07 180.0
2 0 9 1.71 0.91 1.11 0.0
3 0 9 0.49 1.58 0.10 0.0
4 0 9 1.45 5.11 0.99 180.0
-5 1 9 22.28 2.43 4.57 147.0
-4 1 9 1.61 1.21 1.05 205.8
-3 1 9 37.89 2.42 6.64 261.6
-2 1 9 14.89 0.96 4.08 219.6
-1 1 9 73.05 2.36 8.31 352.9
0 1 9 0.66 0.60 1.17 68.8
1 1 9 169.52 4.60 12.04 128.2
2 1 9 24.71 1.26 5.07 285.7
3 1 9 1.06 0.83 1.15 62.4
4 1 9 9.02 2.40 3.29 152.6
-5 2 9 26.12 2.73 4.84 48.7
-4 2 9 110.81 5.88 9.96 5.9
-3 2 9 21.27 1.89 5.16 282.0
-2 2 9 54.53 2.06 7.37 104.9
-1 2 9 12.76 0.86 3.54 215.0
0 2 9 287.43 7.96 15.81 318.7
1 2 9 31.49 1.24 5.13 303.1
2 2 9 10.81 1.19 3.47 337.6
3 2 9 21.62 2.05 4.16 168.6
4 2 9 3.84 2.14 1.43 278.2
-5 3 9 3.82 1.56 2.61 221.7
-4 3 9 30.24 2.78 5.41 260.0
-3 3 9 47.53 3.31 7.01 357.0
-2 3 9 25.98 1.44 5.32 311.9
-1 3 9 64.74 2.51 7.93 33.6
0 3 9 43.73 1.58 6.52 200.7
1 3 9 7.98 0.66 2.65 194.6
2 3 9 23.51 1.18 4.90 15.2
3 3 9 1.26 0.82 1.35 61.7
4 3 9 0.00 1.82 1.29 97.9
-5 4 9 15.83 2.79 4.15 77.6
-4 4 9 21.51 1.94 4.77 77.0
-3 4 9 7.63 1.44 2.77 118.5
-2 4 9 61.83 2.99 8.36 345.3
-1 4 9 21.45 1.37 4.81 136.4
0 4 9 94.36 3.07 9.48 349.5
1 4 9 33.03 1.75 5.70 94.1
2 4 9 25.67 2.44 5.52 277.9
3 4 9 7.67 1.29 2.74 139.6
-4 5 9 16.82 1.83 3.96 254.6
-3 5 9 8.25 1.54 3.45 56.9
-2 5 9 4.62 0.79 2.50 70.3
-1 5 9 117.68 3.82 10.87 33.8
0 5 9 1.29 0.74 1.61 118.1
1 5 9 3.25 0.77 2.21 346.4
2 5 9 3.66 1.06 1.83 207.1
3 5 9 24.62 2.76 4.65 116.0
-4 6 9 46.05 3.73 6.34 135.1
-3 6 9 0.54 1.05 0.54 323.5
-2 6 9 1.83 0.76 1.56 46.8
-1 6 9 0.20 0.88 0.57 63.2
0 6 9 41.92 2.66 6.50 277.4
1 6 9 29.36 1.92 5.34 322.1
2 6 9 8.02 1.32 3.03 245.8
3 6 9 23.85 3.34 5.02 267.4
-4 7 9 45.45 4.04 6.92 227.2
-3 7 9 20.38 1.95 4.70 56.8
-2 7 9 25.06 1.87 5.00 133.3
-1 7 9 11.06 1.12 3.39 74.1
0 7 9 15.77 1.49 3.95 85.4
1 7 9 27.47 1.65 5.67 314.3
2 7 9 11.67 1.68 3.66 112.3
3 7 9 4.34 2.55 2.48 180.2
-3 8 9 16.43 1.80 4.02 87.0
-2 8 9 6.28 1.64 2.63 215.3
-1 8 9 15.51 1.47 4.16 38.6
0 8 9 25.57 2.31 5.24 342.8
1 8 9 89.27 5.89 9.43 349.6
2 8 9 35.75 3.87 5.45 306.6
-3 9 9 3.80 1.13 2.23 286.4
-2 9 9 17.08 1.76 3.52 144.5
-1 9 9 2.31 1.44 1.11 110.2
0 9 9 43.25 2.98 6.53 41.3
1 9 9 7.33 1.77 3.23 63.0
2 9 9 6.91 2.42 1.96 192.7
-2 10 9 2.50 1.84 1.75 202.9
-1 10 9 1.24 1.30 0.89 296.5
0 10 9 8.43 1.82 2.63 67.1
1 10 9 3.21 3.90 1.36 70.0
-4 0 10 1.01 2.12 1.37 0.0
-3 0 10 2.57 1.47 0.55 180.0
-2 0 10 15.31 1.94 3.32 180.0
-1 0 10 463.38 16.94 20.64 180.0
0 0 10 1.76 1.04 1.59 180.0
1 0 10 2.07 0.94 0.58 180.0
2 0 10 18.34 2.30 4.32 0.0
3 0 10 2.95 1.86 1.72 180.0
-4 1 10 3.91 1.88 1.98 273.8
-3 1 10 74.64 4.09 8.69 327.3
-2 1 10 12.14 1.38 3.58 222.2
-1 1 10 53.94 2.73 7.26 104.2
0 1 10 252.42 7.45 15.18 143.5
1 1 10 96.42 3.35 9.36 44.6
2 1 10 13.70 1.12 4.03 336.6
3 1 10 12.78 1.29 3.49 146.3
-4 2 10 14.94 2.54 4.16 353.4
-3 2 10 1.87 1.12 1.41 342.4
-2 2 10 2.83 0.90 1.74 231.9
-1 2 10 10.48 1.22 3.38 300.1
0 2 10 416.95 11.27 19.18 246.9
1 2 10 129.81 5.14 10.79 99.6
2 2 10 26.59 1.71 5.42 325.4
3 2 10 14.67 1.73 4.03 48.6
-4 3 10 3.40 1.22 2.05 282.8
-3 3 10 22.51 1.98 4.71 354.7
-2 3 10 2.72 1.00 1.66 207.3
-1 3 10 96.65 4.12 9.67 15.1
0 3 10 46.12 2.17 6.78 186.8
1 3 10 101.15 3.78 9.90 125.3
2 3 10 3.42 0.82 2.39 85.6
3 3 10 1.79 1.40 1.93 189.6
-4 4 10 51.71 4.35 7.28 53.9
-3 4 10 28.54 2.62 4.80 233.0
-2 4 10 32.58 3.03 5.98 153.4
-1 4 10 2.08 1.11 1.14 21.0
0 4 10 16.35 1.67 4.45 293.7
1 4 10 3.17 1.12 1.61 13.5
2 4 10 26.85 2.08 5.13 119.8
3 4 10 13.70 3.06 3.36 151.6
-4 5 10 26.66 3.37 4.93 315.7
-3 5 10 68.69 6.85 8.32 49.5
-2 5 10 3.91 2.07 2.02 118.3
-1 5 10 42.28 2.84 6.43 71.2
0 5 10 3.34 1.03 2.19 148.5
1 5 10 6.30 1.58 2.72 190.3
2 5 10 0.75 0.96 0.93 270.0
3 5 10 4.64 2.01 2.11 142.9
-3 6 10 3.49 1.54 1.83 239.2
-2 6 10 3.89 0.92 1.95 282.9
-1 6 10 24.40 2.20 4.89 227.3
0 6 10 0.16 0.93 1.17 298.7
1 6 10 6.75 1.27 2.38 256.3
2 6 10 2.79 1.57 2.79 204.3
-3 7 10 1.83 1.50 1.53 11.2
-2 7 10 39.95 3.27 6.31 124.3
-1 7 10 5.82 1.29 2.14 247.6
0 7 10 9.17 1.23 3.07 73.3
1 7 10 6.96 1.41 2.60 355.3
2 7 10 3.10 1.86 2.25 188.8
-3 8 10 6.52 1.73 3.04 347.1
-2 8 10 11.38 1.71 3.40 303.2
-1 8 10 6.37 1.27 2.27 77.5
0 8 10 22.52 2.68 4.74 11.1
1 8 10 3.10 1.70 1.76 328.5
-2 9 10 13.22 2.21 3.40 280.6
-1 9 10 13.49 2.42 3.66 20.1
0 9 10 10.02 1.73 3.47 54.7
1 9 10 3.49 2.20 2.01 7.5
-4 0 11 17.33 3.20 4.05 0.0
-3 0 11 2.58 2.76 1.41 0.0
-2 0 11 23.88 3.83 4.37 180.0
-1 0 11 86.75 6.07 9.43 180.0
0 0 11 128.65 8.77 10.34 180.0
1 0 11 4.71 2.20 2.47 0.0
2 0 11 0.54 1.37 1.47 0.0
3 0 11 19.97 3.20 4.52 0.0
-4 1 11 2.07 1.67 0.90 126.4
-3 1 11 1.55 1.03 0.86 241.7
-2 1 11 9.59 2.46 2.82 169.4
-1 1 11 12.66 1.86 4.06 49.0
0 1 11 19.91 2.53 3.68 11.1
1 1 11 0.30 1.10 1.18 213.7
2 1 11 14.48 1.57 4.03 153.7
3 1 11 0.85 1.53 1.07 270.3
-4 2 11 18.39 2.81 3.85 88.4
-3 2 11 6.85 1.38 2.76 208.0
-2 2 11 7.36 2.19 2.78 180.5
-1 2 11 86.08 4.34 9.10 237.5
0 2 11 6.45 1.15 2.39 20.4
1 2 11 19.68 2.24 4.12 352.7
2 2 11 15.43 2.30 3.78 61.5
3 2 11 3.62 1.84 0.75 232.8
-4 3 11 21.67 2.53 4.03 308.2
-3 3 11 32.59 3.05 6.08 41.9
-2 3 11 82.90 6.11 8.83 213.8
-1 3 11 5.94 1.22 2.75 32.1
0 3 11 80.43 4.50 8.77 160.9
1 3 11 61.76 4.25 7.75 63.1
2 3 11 61.84 6.44 7.55 276.2
-3 4 11 5.09 1.75 2.25 244.3
-2 4 11 7.57 2.15 3.07 96.6
-1 4 11 3.80 2.28 1.85 110.9
0 4 11 12.99 1.98 3.95 222.9
1 4 11 159.61 11.85 12.88 113.0
2 4 11 23.44 4.32 4.46 15.9
-3 5 11 0.00 1.81 0.18 282.3
-2 5 11 21.21 1.88 4.30 134.7
-1 5 11 7.51 1.52 2.86 317.3
0 5 11 19.24 2.49 4.52 246.3
1 5 11 18.73 2.54 4.82 179.9
2 5 11 6.72 2.43 2.44 356.9
-3 6 11 21.09 2.86 4.59 214.9
-2 6 11 9.93 1.69 3.87 218.1
-1 6 11 43.18 3.32 6.05 109.5
0 6 11 29.45 2.88 5.33 235.9
1 6 11 21.81 2.05 4.64 145.2
-2 7 11 47.72 4.40 6.74 230.2
-1 7 11 0.61 1.13 0.11 143.2
0 7 11 4.03 1.63 2.09 39.5
1 7 11 5.69 2.20 2.50 334.6
-1 8 11 0.00 1.53 0.94 203.5
0 8 11 9.53 2.66 3.70 91.3
-3 0 12 7.69 5.20 2.59 180.0
-2 0 12 2.15 1.34 0.97 180.0
-1 0 12 36.41 3.47 6.10 180.0
0 0 12 20.25 2.74 4.54 0.0
1 0 12 1.39 1.68 1.60 180.0
2 0 12 0.00 1.75 1.15 0.0
-3 1 12 18.57 2.61 4.69 82.6
-2 1 12 66.89 5.17 8.00 226.1
-1 1 12 57.39 3.93 7.75 307.3
0 1 12 13.99 2.22 3.74 281.4
1 1 12 1.03 1.32 0.81 26.2
2 1 12 0.40 1.08 0.22 139.9
-3 2 12 59.77 4.35 6.89 309.4
-2 2 12 21.83 3.28 5.15 5.5
-1 2 12 2.38 1.26 1.69 256.3
0 2 12 8.85 1.35 3.04 264.4
1 2 12 14.90 2.34 4.22 103.8
2 2 12 2.71 1.31 2.00 304.2
-3 3 12 7.00 1.71 2.43 274.1
-2 3 12 11.61 3.79 2.97 251.8
-1 3 12 18.81 2.04 4.79 343.8
0 3 12 8.25 1.69 3.11 315.1
1 3 12 18.84 2.00 4.25 201.4
-3 4 12 3.00 2.68 2.86 93.2
-2 4 12 5.67 1.35 2.98 90.0
-1 4 12 65.05 5.42 8.11 62.9
0 4 12 14.05 2.18 4.27 182.1
1 4 12 31.14 4.41 5.75 4.1
-2 5 12 29.98 3.29 5.11 218.0
-1 5 12 27.28 3.80 4.85 350.2
0 5 12 22.66 2.98 4.58 209.6
1 5 12 11.64 2.31 3.66 29.8
-1 6 12 6.99 2.11 3.22 237.6
0 6 12 5.00 3.35 1.66 175.6
-2 0 13 56.57 6.69 7.04 0.0
-1 0 13 20.95 2.88 4.99 180.0
0 0 13 3.68 3.34 1.29 180.0
-2 1 13 109.30 8.00 10.60 311.2
-1 1 13 49.50 4.08 7.35 302.6
0 1 13 3.11 1.41 1.75 287.5
-2 2 13 22.88 3.33 5.10 356.3
-1 2 13 16.02 2.58 3.95 3.5
0 2 13 10.10 2.42 3.69 222.8
-1 3 13 27.66 2.83 5.64 4.4
0 3 13 5.86 1.64 3.02 144.1
 
